# Supplementary material for: The effects of the Xijiao Dihuang decoction combined with Yinqiao powder on miRNA-mRNA profiles in mice infected with influenza a virus
Source: BMC Complement Med Ther. 2020 Sep 21;20:286. doi: 10.1186/s12906-020-03074-4 (PMC7507722; doi:10.1186/s12906-020-03074-4)
Supplement: Supplementary file 1 — Additional file 1. [file 12906_2020_3074_MOESM1_ESM.xlsx]

## Sheet: mRNAs-virus-4dpi
mRNAs correlated with differentially expressed miRNAs in Virus-vs-Control group on 4 dpi
miRNA	fold change	p-value	Correlated mRNA
miR-223-3p	3.33	1.11e-133	Aqp1
miR-351-5p	-1.53	4.98e-10	Stat1, Myd88, Pycard
miR-6539	1.68	0.0045	Aqp1
miR-7a-5p	1.64	5.45e-16	Aqp1
miR-18b-3p	1.77	0.0195	Aqp1
miR-139-5p	1.63	1.19e-28	Aqp1
miR-466h-5p	2.04	2.49e-05	Aqp1
miR-669d-5p	1.45	0.00456	Aqp1
miR-1197-3p	-1.66	0.0185	Tnf, Pycard
miR-1668	-1.33	3.95e-07	Stat2
miR-1954	1.4	0.000402	Aqp1
miR-1955-3p	1.22	0.0443	Aqp1
miR-5113	-2.21	0.000126	Stat2, Ptger4, Prkcb
miR-7010-5p	-1.45	0.00286	Tnf
miR-7063-5p	-1.52	0.0334	Ikbke, Tnf, Pycard
miR-7083-5p	-1.06	0.00127	Stat1
miR-7240-5p	-1.8	0.0062	Pycard

## Sheet: miRNAs-virus-4dpi
miRNAs correlated with differentially expressed mRNAs in Virus-vs-Control group on 4 dpi
mRNA	fold change	p-value	Correlated miRNA
Stat1	3.57	2.59e-166	miR-351-5p, miR-7083-5p
Stat2	3.3	1.14e-146	miR-5113, miR-1668
Myd88	1.9	7.77e-51	miR-351-5p
Ikbke	2.73	2e-84	miR-7063-5p
Tnf	5.45	7.91e-119	miR-7063-5p, miR-1197-3p, miR-7010-5p
Pycard	2.51	6.18e-29	miR-7063-5p, miR-7240-5p, miR-1197-3p, miR-351-5p
Ptger4	1.96	7.86e-36	miR-5113
Aqp1	-1.01	3.21e-15	miR-7a-5p, miR-18b-3p, miR-223-3p, miR-139-5p, miR-1954, miR-669d-5p, miR-466h-5p, miR-6539, miR-1955-3p
Prkcb	2.13	5.2e-37	miR-5113

## Sheet: miRNAs-virus-7dpi
miRNAs correlated with differentially expressed mRNAs in Virus-vs-Control group on 7 dpi
mRNA	fold change	p-value	Correlated miRNA
Stat1	2.62	6.52e-112	miR-92b-5p, miR-1968-5p, miR-351-5p, miR-7083-5p, miR-200c-3p, miR-295-3p, miR-200a-5p, miR-224-5p, miR-330-3p, miR-448-3p, miR-1298-3p, miR-181b-5p, miR-181d-5p, miR-200b-3p, miR-3102-3p
Stat2	2.59	3.79e-117	miR-503-5p, miR-6540-5p, miR-1668, miR-1966-3p, miR-331-5p
Stat3	1.25	4.31e-35	miR-7226-3p, miR-301a-5p, miR-30c-1-3p, miR-181d-5p, miR-30c-2-3p, miR-328-3p, miR-351-5p, miR-669a-3p, miR-669o-3p, miR-672-5p, miR-6540-5p, miR-674-3p, miR-34c-5p
Ifng	7.04	6.94e-108	miR-1298-5p
Mapk3	-1.21	1.24e-22	miR-1933-3p, miR-3473e, miR-702-3p, miR-3473b, miR-296-3p
Mapk10	-1.22	6.21e-05	miR-297a-5p, miR-3095-3p, miR-8097, miR-139-3p, miR-155-5p, miR-21a-5p, miR-7a-5p, miR-7b-5p, miR-92a-1-5p, miR-103-1-5p, miR-130b-5p, miR-135a-5p, miR-1956, miR-21c, miR-6539, miR-669d-5p, miR-7043-3p, miR-7676-3p, miR-3069-3p, miR-466h-5p, miR-7646-5p, miR-7667-3p, miR-223-5p, miR-466d-5p, miR-467b-5p, miR-702-3p, miR-188-3p, miR-1948-3p, miR-1983, miR-212-5p, miR-21a-3p, miR-466b-5p, miR-466o-…
Fos	1.7	1.2e-11	miR-7226-3p
Myd88	2.46	1.89e-106	miR-351-5p, miR-1968-5p, miR-365-3p, miR-744-3p
Ikbke	2.43	1e-103	miR-429-3p
Nlrp3	2.95	6.92e-100	miR-133a-3p, miR-224-5p
Pycard	2.66	1.33e-70	miR-351-5p, miR-301a-5p, miR-1298-3p, miR-1966-3p, miR-335-3p, miR-582-5p, miR-208b-3p, miR-672-3p, miR-34c-3p, miR-6540-5p, miR-674-3p
Ptger4	1.7	4.29e-48	miR-345-3p, miR-30e-3p, miR-335-3p
Ptger2	1.04	6.47e-14	miR-322-3p, miR-301a-5p, miR-98-3p
Aqp1	-1.88	4.79e-48	miR-18b-3p, miR-6539, miR-1982-3p, miR-7b-5p, miR-139-5p, miR-223-3p, miR-298-5p, miR-466d-5p, miR-466n-5p, miR-139-3p, miR-669d-5p, miR-1956, miR-466h-5p, miR-7a-5p, miR-3091-5p
Prkcb	1.06	2.79e-16	miR-448-3p, miR-3102-3p, miR-34c-5p, miR-411-3p

## Sheet: miRNAs-XDY-7dpi
miRNAs correlated with differentially expressed mRNAs in XDY-vs-Virus group on 7 dpi
Ltb4r1	-1.08	0.029	miR-1954
Aqp1	1	0.0185	miR-6539, miR-7b-5p, miR-139-3p, miR-365-2-5p

## Sheet: mRNA-virus-7dpi
mRNAs correlated with differentially expressed miRNAs in Virus-vs-Control group on 7 dpi
miRNA	fold change	p-value	Correlated mRNA
miR-155-5p	2.34	8.64e-28	Mapk10
miR-200b-3p	-1.81	1.33e-17	Stat1
miR-212-5p	2.43	2.48e-18	Mapk10
miR-223-3p	2.96	5.84e-47	Aqp1
miR-34c-3p	-2.12	4.94e-12	Pycard
miR-34c-5p	-2.95	3.1e-21	Stat3, Prkcb
miR-351-5p	-3.54	1.57e-54	Stat1, Stat3, Myd88, Pycard
miR-6539	4.1	3.23e-37	Mapk10, Aqp1
miR-669a-3p	-1.21	0.00104	Stat3
miR-669o-3p	-1.21	0.00102	Stat3
miR-7b-5p	1.74	0.00165	Mapk10, Aqp1
miR-503-5p	-1.24	0.00644	Stat2
miR-103-1-5p	1.52	0.0491	Mapk10
miR-1298-3p	-2.14	3.7e-08	Stat1, Pycard
miR-130b-5p	1.46	1.8e-07	Mapk10
miR-133a-3p	-1.08	0.000307	Nlrp3
miR-135a-5p	1.54	0.0138	Mapk10
miR-139-3p	1.46	0.00992	Mapk10, Aqp1
miR-139-5p	1.53	1.15e-16	Aqp1
miR-155-5p	2.34	8.64e-28	Mapk10
miR-1668	-2.08	6.15e-07	Stat2
miR-181b-5p	-1.39	1.25e-12	Stat1
miR-181d-5p	-1.4	2.43e-12	Stat1, Stat3
miR-188-3p	1.22	0.00903	Mapk10
miR-18b-3p	2.31	0.000342	Aqp1
miR-1933-3p	1.59	1.33e-06	Mapk3
miR-1948-3p	2.02	4.91e-05	Mapk10
miR-1956	1.41	0.0103	Mapk10, Aqp1
miR-1966-3p	-1.53	0.0219	Stat2, Pycard
miR-1968-5p	-1.2	0.0091	Stat1, Myd88
miR-1982-3p	1.23	0.0263	Aqp1
miR-1983	1.63	7.75e-05	Mapk10
miR-200a-5p	-1.28	2.91e-08	Stat1
miR-200c-3p	-1.27	3.82e-09	Stat1
miR-208b-3p	-1.74	1.02e-07	Pycard
miR-21a-3p	4.98	9.96e-121	Mapk10
miR-21a-5p	2.78	8.63e-53	Mapk10
miR-21c	1.71	8.58e-13	Mapk10
miR-223-5p	3.65	2.34e-58	Mapk10
miR-295-3p	-2.05	0.00645	Stat1
miR-296-3p	2.65	1.74e-10	Stat3
miR-297a-5p	1.08	0.0437	Mapk10
miR-298-5p	1.55	7.61e-16	Aqp1
miR-301a-5p	-1.1	0.0482	Stat3, Pycard, Ptger2
miR-3069-3p	1.53	0.00478	Mapk10
miR-3091-5p	1.81	0.00522	Mapk10, Aqp1
miR-3095-3p	1.76	0.0201	Mapk10
miR-30c-1-3p	-1.04	2.23e-05	Stat3
miR-30c-2-3p	-1.18	4.1e-08	Stat3
miR-30e-3p	-1.41	2.93e-13	Ptger4
miR-3102-3p	-1.03	0.000169	Stat1, Prkcb
miR-322-3p	-1.71	8.53e-17	Ptger4
miR-328-3p	-1.08	6.44e-07	Stat3
miR-331-5p	-1.26	0.0164	Stat2
miR-335-3p	-1.37	7.26e-12	Pycard, Ptger4
miR-345-3p	-1.11	9.61e-06	Ptger4
miR-3473b	1.74	0.00261	Mapk3
miR-3473e	1.92	0.00997	Mapk3
miR-34c-3p	-2.12	4.94e-12	Pycard
miR-34c-5p	-2.95	3.1e-21	Stat3
miR-365-3p	-1.07	8.05e-06	Myd88
miR-411-3p	-1.54	0.000354	Prkcb
miR-429-3p	-1.21	2.22e-07	Ikbke
miR-448-3p	-2.33	7.29e-10	Stat1, Prkcb
miR-466b-5p	3.04	2.45e-05	Mapk10
miR-466d-5p	1.25	0.0288	Mapk10, Aqp1
miR-466h-5p	2.48	6.41e-08	Mapk10, Aqp1
miR-466o-5p	3.04	2.39e-05	Mapk10
miR-467b-5p	1.06	3.67e-06	Mapk10
miR-582-5p	-1.48	8.89e-10	Pycard
miR-6540-5p	-2.06	0.00135	Stat2, Stat3, Pycard
miR-669a-5p	1.91	2.94e-17	Mapk10
miR-669d-5p	1.05	0.0113	Mapk10, Aqp1
miR-669o-5p	1.4	0.00151	Mapk10
miR-669p-5p	1.91	2.57e-17	Mapk10
miR-672-3p	-1.79	0.00365	Pycard
miR-672-5p	-1.19	6.63e-06	Stat3
miR-674-3p	-1.02	7.51e-06	Stat3, Pycard
miR-702-3p	1.62	0.0062	Mapk3, Mapk10
miR-7043-3p	2.02	0.000303	Mapk10
miR-7083-5p	-1.7	0.00147	Stat1
miR-7226-3p	-1.03	0.0174	Stat3, Fos
miR-744-3p	-1.56	9.54e-08	Myd88
miR-7646-5p	2.49	1.52e-06	Mapk10
miR-7667-3p	1.63	0.0271	Mapk10
miR-7676-3p	2.61	0.00023	Mapk10
miR-7a-5p	2.43	2.65e-25	Mapk10, Aqp1
miR-8094	1.15	0.0347	Mapk10
miR-8097	1.73	0.000748	Mapk10
miR-92a-1-5p	1.79	2.25e-20	Mapk10
miR-92b-5p	-1.76	0.0142	Stat1
miR-98-3p	-1.25	0.000102	Ptger2

## Sheet: mRNA-XDY-7dpi
mRNAs correlated with differentially expressed miRNAs in XDY-vs-Virus group on 7 dpi
miRNA	fold change	p-value	Correlated mRNA
miR-6539	-1.47	0.013	Aqp1
miR-7b-5p	-1.56	0.0122	Aqp1
miR-1954	1.71	0.00494	Ltb4r1
miR-139-3p	-2.08	0.000799	Aqp1
miR-365-2-5p	-1.26	0.0116	Aqp1
